# Supplementary material for: Robot-Assisted Rehabilitation as a Form of Progressive Therapy in Upper Extremity Motor Recovery After Stroke: A Systematic Review
Source: J Clin Med. 2026 Apr 13;15(8):2951. doi: 10.3390/jcm15082951 (PMC13116928; doi:10.3390/jcm15082951)
Supplement: Supplementary file 1 [file jcm-15-02951-s001.zip]

Archive with 1 entries (1 files):
- jcm-4239129-supplementary.pdf
